# Supplementary material for: Matrine Is Identified as a Novel Macropinocytosis Inducer by a Network Target Approach
Source: Front Pharmacol. 2018 Jan 26;9:10. doi: 10.3389/fphar.2018.00010 (PMC5790780; doi:10.3389/fphar.2018.00010)
Supplement: Supplementary file 1 [file Table_1.XLSX]

## Sheet: Table S1
Table S1. Pharmacological and biological processes of matrine
Pharmacological and toxicological effects of matrine on the nervous system (neuroprotective or neurotoxic effects)			Literatures are uncovered by enriched GO BP terms from potential targets of matrine
Term	Genes	Reference evidence	Chen X et al. (2017) Matrine prevents bone loss in ovariectomized mice by inhibiting RANKL-induced osteoclastogenesis. Faseb Journal Official Publication of the Federation of American Societies for Experimental Biology, fj.201700316R.
GO:0050877~neurological system process	GRIK2, DRD2, GRIK4, DRD4, GRIK5, ACSBG1, APP, GRIN2B, DLG4, GRID2, CHRNA4, PPP3CA, HTR3A, CHRFAM7A, GABRA2, GABRA3, GABRA5, GRIA4, KCNK3, GRIA2, GRIA1, CHRNB4, CHRNB2, MERTK, CACNA1B	Exposure of matrine and sophocarpine significantly altered spontaneous movement and inhibited swimming performance at concentrations below those causing lethality and malformations, indicating a neurotoxic potential of both drugs. Lu,Z.G. et al. (2014) Developmental toxicity and neurotoxicity of two matrine-type alkaloids, matrine and sophocarpine, in zebrafish (Danio rerio) embryos/larvae. Repro…	Zou Y et al. (2017) Therapeutic effects of matrine derivate MASM in mice with collagen-induced arthritis and on fibroblast-like synoviocytes. Sci Rep, 7(1):2454.
GO:0007268~synaptic transmission	GABRA2, GRIK2, DRD2, GABRA3, GABRA5, DRD4, GRIK4, GRIK5, GRIA4, KCNK3, APP, GRIN2B, GRIA2, GRIA1, CHRNB4, GRID2, DLG4, CHRNA4, CHRNB2, PPP3CA, HTR3A, CACNA1B		Yang Y et al. (2016) Matrine induces the apoptosis of fibroblast-like synoviocytes derived from rats with collagen-induced arthritis by suppressing the activation of the JAK/STAT signaling pathway. Int J Mol Med, 39(2).
GO:0007271~synaptic transmission, cholinergic	CHRNB4, CHRNA4, CHRNB2	(+)-matrine exerts its antinociceptive effect through multiple mechanism(s) such as increasing cholinergic activation in the CNS rather than acting on opioid receptors directly. Yin,L.L. and Zhu, X.Z. (2005) The involvement of central cholinergic system in (+)-matrine-induced antinociception in mice. Pharmacol Biochem Behav., 80(3), 419-25.	Wu J, et al. (2016) Matrine induces Akt/mTOR signalling inhibition‐mediated autophagy and apoptosis in acute myeloid leukaemia cells. J Cell Mol Med, 21(6):1171.
GO:0032225~regulation of synaptic transmission, dopaminergic	DRD2, DRD4, CHRNB2	1. The antipyretic activity of matrine may possibly be mediated by dopamine release or through dopaminergic receptor blockade. 2. Both matrine and dopamine possessed a hypothermic action. Cho,C.H. et al. (1986) Study of the antipyretic activity of matrine, a Lupin alkaloid from sophra subprostrata. Planta Medica. 52, 343.	Xu Y et al. (2016) Matrine ameliorates adriamycin-induced nephropathy in rats by enhancing renal function and modulating Th17/Treg balance. Eur J Pharmacol , 791:491.
GO:0051584~regulation of dopamine uptake	DRD2, DRD4		Liu X et al. (2016) Matrine alleviates early brain injury after experimental subarachnoid hemorrhage in rats: possible involvement of PI3K/Akt-mediated NF-κB inhibition and Keap1/Nrf2-dependent HO-1 inductionn. Cell Mol Biol (Noisy-le-grand). 62(11):38-44.
GO:0042053~regulation of dopamine metabolic process	DRD4, CHRNB2		Luo T et al. (2016) Matrine compromises mouse sperm functions by a [Ca(2+)]i-related mechanism. Reprod Toxicol, 60:69.
GO:0014059~regulation of dopamine secretion	DRD2, CHRNA4, CHRNB2		Tanabe N et al. (2016) The Extract of Roots of Sophora flavescens Enhances the Recovery of Motor Function by Axonal Growth in Mice with a Spinal Cord Injury. Front Pharmacol, 6:326.
GO:0051966~regulation of synaptic transmission, glutamatergic	GRIA2, GRIK2, DRD2, GRIA4	Matrine has an inhibitory action on glutamate-induced responses. Ishida,M. and Shinozaki,H. (1984) Glutamate inhibitory action of matrine at the crayfish neuromuscular junction. Br J Pharmacol., 82(2), 523-31.	Zhao P et al. (2015) Matrine attenuates focal cerebral ischemic injury by improving antioxidant activity and inhibiting apoptosis in mice. Int J Mol Med, 36(3):633-644.
		Matrine treatment regulates glutamate-related molecules, and suggests that the neuroprotective role of Matrine is a novel mechanism underlying its therapeutic effect in EAE. Kan,Q.C. et al. (2014) Matrine regulates glutamate-related excitotoxic factors in experimental autoimmune encephalomyelitis. Neurosci Lett. 560, 92-97.	Zhang F et al. (2011) Matrine attenuates endotoxin-induced acute liver injury after hepatic ischemia/reperfusion in rats. Surgery Today, 41(8):1075-1084.
GO:0007215~glutamate signaling pathway	APP, GRIN2B, GRIK2, GRIK4, GRID2, GRIA3, GRIA4	Matrine attenuated the EAE disease severity, accompanied by down-regulated glutamate level, increased GABA level, as well as promoted the expressions of two dependent glutamate transporters (GLT-1 and GLAST). In addition, Matrine treatment significantly decreased the content of the NMDA- and AMPA- glutamate receptor in EAE rats. Zhang,X.J. and Song,J.K. (2014) Matrine suppresses glutamate excitot…
GO:0007214~gamma-aminobutyric acid signaling pathway	GABRA2, GABRA1, GABRA4, GABRA3, GABRA5	The mechanism regarding the antiepileptic effect of matrine may be related to the up-regulations of GAD 65 and GABAA in the brain. Xiang,J. and Jiang,Y. (2013) Antiepileptic potential of matrine via regulation the levels of gamma-aminobutyric acid and glutamic acid in the brain. Int J Mol Sci., 14(12), 23751-23761.
		Matrine could increase contents of GABA and GLY in the brain of mice and cause a sedative effect. Gen,Q.M. et al. (1992) Effect of matrine and oxymatrine on contents of transmitters-gamma-aminobytyrate acid and glycine in the brain of mice. Inner Mongolia Medical Journal., 14, 8-9.
		Wang,X.K. and Li, J.S. (2000) The effects of matrine and other 5 sophora alkaloids on GABAA receptor. Journal of Beijing University of TCM, 23(s), 42-43.
GO:0001975~response to amphetamine	DRD2, DRD4, PPP3CA
GO:0060079~regulation of excitatory postsynaptic membrane potential	GRIN2B, GRIK2, GRID2, PPP3CA
GO:0060080~regulation of inhibitory postsynaptic membrane potential	GRIK2, DRD4, CHRNA4
GO:0051588~regulation of neurotransmitter transport	DRD2, DRD4, CHRNB4
GO:0051952~regulation of amine transport	DRD2, DRD4, CHRNA4, CHRNB2
GO:0051580~regulation of neurotransmitter uptake	DRD2, DRD4
GO:0060081~membrane hyperpolarization	GRIK2, DRD4, CHRNA4
GO:0042391~regulation of membrane potential	GRIN2B, GRIK2, DRD4, CHRNB4, GRID2, CHRNA4, CHRNB2, PPP3CA, ACSBG1
GO:0060134~prepulse inhibition	DRD2, GRID2
Analgesic effect of matrine
GO:0019233~sensory perception of pain	GRIN2B, CHRNA4, CHRNB2	Matrine was found to markedly increase the reaction time of a mouse placed on a hot plate. These results indicate that matrine could be used as an analgesic as well. Chuang,C.Y. et al. (1987) Ocular anti-inflammatory actions of matrine. J Ocul Pharmacol., 3(2), 129-134.
		Luo,X.Y. et al. (2001) Studies on site of analgesic action of matrine and its mechanism. Chinese Traditional and Herbal Drugs, 32(1), 41-43.
		Matrine could be useful in the treatment of different kinds of neuropathic pains as an adjuvant to conventional medicines. Wang,H.Y. et al. (2013) Antinociceptive effects of matrine on neuropathic pain induced by chronic constriction injury. Pharm Biol., 51(7), 844-850.
		Administration of matrine is associated with antinociceptive effect on mechanical and cold stimuli in a mice model of vincristine-induced neuropathy pain. Dun,L.L. et al. (2014) Antinociceptive effect of matrine on vincristine-induced neuropathic pain model in mice. Neurol Sci., 35(6), 815-821.
Memory enhancement of matrine
GO:0007611~learning or memory	APP, GRIN2B, DRD2, GRIA1, GABRA5, DLG4, CHRNB2, CHRFAM7A	Matrine (100 and 200 mg/kg/day) significantly reversed the alternations of Th17/Treg cytokines induced by Aβ 1-42 injection, decreased RORγt mRNA expression, increased Foxp3 mRNA expression and improved the learning and memory ability in the AD rats. Zhang,Y. et al. (2016) Matrine improves cognitive impairment and modulates the balance of Th17/Treg cytokines in a rat model of Aβ1-42-induced Alzhe…
GO:0007613~memory	GRIN2B, GRIA1, CHRNB2, CHRFAM7A	Matrine injection can decrease the level of IL-1beta in the alzheimer's disease rats caused by the ibotenic acid and improve the pathological ultrastructural changes of the central nervous system. Ni,J.J. et al. (2006) Effect of Matrine injection on IL-1beta level and ultrastructural changes of hippocampal neuron in Alzheimer's disease rat. Chinese Journal of Anatomy, 29(5), 608-611.
GO:0007612~learning	APP, GRIN2B, DRD2, GABRA5, DLG4, CHRNB2
GO:0008306~associative learning	GRIN2B, DRD2, GABRA5, CHRNB2
GO:0008542~visual learning	APP, DRD2, CHRNB2
Sleep improvement of matrine
GO:0048511~rhythmic process	GRIN2B, DRD2, CHRNB2, ADA	Flavescens and its active ingredient could pass through the blood-brain barrier，regulate neurotransmitters in the brain and result in central sedation，and then to perform the effect on insomnia. Liu,J.X. and Li,J.S. (2012) Review on Flavescens and its Active Ingredients in Treatiment of Insomnia. Chinese Journal of Experimental Traditional Medical Formulae, 18(11), 284-287.
GO:0007623~circadian rhythm	DRD2, CHRNB2, ADA
GO:0042745~circadian sleep/wake cycle	CHRNB2, ADA
Immunological regulation of matrine
GO:0002520~immune system development	ACE, MMP9, CD4, ADA, PIK3R1, IL2	Matrine may also be used as an antioxidant that acts by promoting cell metabolism and regulating immune activities. Shao,H. et al. (2013) Matrine effectively inhibits the proliferation of breast cancer cells through a mechanism related to the NF-κB signaling pathway. Oncol Lett., 6(2), 517-520.
GO:0006955~immune response	IGHG2, IL2RA, CCL2, CXCR4, CD4, CCL5, THBS1, HLA-DQA2, ADA, IL2, CXCL10	Matrine could upregulate the expression of NKG2DL on leukemic cell lines, and primary leukemic cells and enhance the NK and CIK cytotoxicity targeted to K562 cells. Zhang,L. et al. (2015) Matrine regulates immune functions to inhibit the proliferation of leukemic cells. Int J Clin Exp Med., 8(4), 5591-5600.
GO:0002819~regulation of adaptive immune response	DPP4, ADA, IL2	Compound matrine injection attenuates toxicity of chemical drugs,reduces the myelosuppression,and strengthens the immunity in patients with colorectal carcinoma undergoing chemotherapy after surgery. Huang,L. et al. (2011) Effects of matrine injection on immune functions in patients with colorectal carcinoma undergoing chemotherapy after surgery. Chinese Journal of New Drugs, 20(6), 526-528.
GO:0070663~regulation of leukocyte proliferation	IL2RA, CHRNB2, ADA, IL2	Matrine produced a decrease in leukocyte counts but was not statistically significant. Chang,M.S. et al. (1991) Prevention of ocular inflammation by matrine, prednisolone, and cyclooxygenase and lipoxygenase inhibitors. Zhongguo Yao Li Xue Bao. 12(2), 121-125.
GO:0045321~leukocyte activation	CXCR4, CHRNA4, CD4, CHRNB2, DPP4, ADA, PIK3R1, IL2
GO:0002694~regulation of leukocyte activation	IL2RA, CD4, CHRNB2, THBS1, ADA, IL2
GO:0046649~lymphocyte activation	CXCR4, CHRNA4, CD4, CHRNB2, DPP4, ADA, PIK3R1, IL2	Matrine-treated rats showed a significant decrease in clinical scores, in CNS infiltration of inflammatory cells (including CD4(+), CD8(+) T cells and macrophages) and demyelination. Zhao,X. et al. (2011) Matrine suppresses production of IL-23/IL-17 and ameliorates experimental autoimmune encephalomyelitis. Am J Chin Med. 39(5), 933-941.
GO:0050670~regulation of lymphocyte proliferation	IL2RA, CHRNB2, ADA, IL2	Chen,J. et al. (2006) Effects of Matrine Injection on T-lymphocyte subsets of patients with malignant tumor after gamma knife radiosurgery. Zhong Xi Yi Jie He Xue Bao. 4(1),78-79.
GO:0070228~regulation of lymphocyte apoptosis	ADA, IL2
GO:0048247~lymphocyte chemotaxis	CCL2, CCL5
GO:0042110~T cell activation	CXCR4, CD4, DPP4, ADA, IL2
GO:0042113~B cell activation	CHRNA4, CHRNB2, ADA, PIK3R1
GO:0050864~regulation of B cell activation	CHRNB2, ADA, IL2
GO:0032944~regulation of mononuclear cell proliferation	IL2RA, CHRNB2, ADA, IL2	The anti-inflammatory and antifibrotic effects of Matrine could be contributed, at least in part, to its prevention of Gr1(hi) monocyte infiltration into the injured livers and inhibition of MCP-1 production and activity. Shi,D. et al. (2013) Matrine Inhibits Infiltration of the Inflammatory Gr1(hi) Monocyte Subset in Injured Mouse Liver through Inhibition of Monocyte Chemoattractant Protein-1. E…
		Matrine suppressed TNF and IL-6 production from Cal-primed Kupffer cells in the presence of LPS. Lin,W. et al. (1996) Inhibitory effect of matrine on lipopolysacchride-induced tumor necrosis factor and interleukin-6 production from rat Kupffer cells. Acta Pharmaceutica Sinica., 32(2), 93–96.
		Matrine inhibited LPS-induced TNF release from mouse peritoneal macrophages in vitro in a concentration-dependent manner. Hu,Z.L. et al. (1996) Effect of matrine on lipopolysaccharides/D-galactosamine-induced hepatitis and tumor necrosis factor release from macrophages in vitro. Zhongguo Yao Li Xue Bao, 17(4), 351-3.
Anti-inflammatory activity of matrine
GO:0006954~inflammatory response	IL2RA, CCL2, CXCR4, EPHX2, CCL5, THBS1, MMP25, F2R, CXCL10	Matrine has a very marked inhibitory effect on capillary permeability, inflammatory osmosis and tissue edema in the acute inflammatory stage and on granulation hyperplasia. Bao, S.J. and Li, S.F. (1986) Anti-inflammatory effect of matrine. J Guiyang Med. Coll., 11(2),125-127.
		Matrine could become a safer ocular antiinflammatory agent than corticosteroids. Chuang,C.Y. et al. (1987) Ocular anti-inflammatory actions of matrine. J Ocul Pharmacol., 3(2), 129-134.
		Matrine exhibited a protective effect on LPS-induced acute lung injury by inhibiting of the inflammatory response, which may involve the suppression of ROS and tissue oxidative stress. Zhang,B. et al. (2011) Anti-inflammatory effects of matrine in LPS-induced acute lung injury in mice. Eur J Pharm Sci., 44(5), 573-579.
GO:0050727~regulation of inflammatory response	IL2RA, CHRFAM7A, CCL5, ADA, IL2	Matrine inhibited airway inflammation and early airway remodeling in asthmatic mice. The signal transduction of TGF-beta(1) and CTGF may be involved. Lei,Z.L. et al. (2009) Effects of matrine on airway inflammation and early airway remodeling in asthmatic mice. Zhonghua Jie He He Hu Xi Za Zhi. 32(3), 165-170.
GO:0002544~chronic inflammatory response	CCL5, THBS1	Matrine improves TNBS-induced colitis in mice and the therapeutic mechanism might be related to the reduction of up-regulated colonic TNF-α production caused by TNBS. Cheng,H. et al. (2006) Matrine improves 2,4,6-trinitrobenzene sulfonic acid-induced colitis in mice. Pharmacol Res., 53(3), 202-208.
GO:0034776~response to histamine	DRD2, DRD4	Matrine treatment of activated BEAS-2B cells decreased production of proinflammatory cytokines and eotaxins, as well as suppressed ICAM-1 expression and thus adhesion of eosinophils to inflammatory BEAS-2B cells in vitro. Huang,W.C. et al. (2014) Matrine attenuates allergic airway inflammation and eosinophil infiltration by suppressing eotaxin and Th2 cytokine production in asthmatic mice. J Ethn…
		Yin,J.Z. et al. (1993) Study on the mechanism of treatment of allergic diseases with Sophora Flavescens Ait. Journal of Beijing Medical university, 25(2), 84-86.
GO:0010517~regulation of phospholipase activity	CHRM2, DRD2, F2R	Matrine is a novel PLA2 inhibitor with anti-inflammatory effect. Qiu,G. et al. (2002) Effect of matrine on PLA2 activity of LPS-induced inflammatory rats and its mechanism. Chinese Traditional and Herbal Drugs, 33(7), 630-632.
GO:0007202~activation of phospholipase C activity	CHRM2, DRD2, F2R
GO:0046903~secretion	ACE, DRD2, DRD4, CHRNB4, CHRNB2, CCL5, CANX, CXCL10	Liu,J.Y. et al. (2007) Effect of matrine on the expression of substance P receptor and inflammatory cytokines production in human skin keratinocytes and fibroblasts. International Immunopharmacology, 7(6), 816–823.
		Suo,Z. et al. (2009) Impact of matrine on inflammation related factors in rat intestinal microvascular endothelial cells. J Ethnopharmacol., 125(3), 404-409.
		Zhang,J.P. et al. (2001) Antifibrotic effects of matrine on in vitro and in vivo models of liver fibrosis in rats. Acta Pharmacol Sin. 22(2), 183-186.
		Zhao,X. et al. (2011) Matrine suppresses production of IL-23/IL-17 and ameliorates experimental autoimmune encephalomyelitis. Am J Chin Med., 39(5), 933-41.
		Cheng,H. et al. (2006) Matrine improves 2,4,6-trinitrobenzene sulfonic acid-induced colitis in mice. Pharmacol Res., 53(3), 202-208.
		Lin,W. et al. (1997) Inhibitory effect of matrine on lipopolysacchride-induced tumor necrosis factor and interleukin-6 production from rat Kupffer cells. Acta Pharmaceutica Sinica. 32(2), 93–96.
GO:0051046~regulation of secretion	GRIN2B, DRD2, DRD4, CHRNB4, CHRNA4, CHRNB2, NSF, ADA, IL2	Hu,Z.L. et al. (1996) Effect of matrine on lipopolysaccharides/D-galactosamine-induced hepatitis and tumor necrosis factor release from macrophages in vitro. Zhongguo Yao Li Xue Bao. 17(4), 351-353.
GO:0046717~acid secretion	ACE, DRD2, DRD4
GO:0032309~icosanoid secretion	ACE, DRD2, DRD4
GO:0050482~arachidonic acid secretion	ACE, DRD2, DRD4
GO:0006508~proteolysis	MMP9, MMP8, MMP19, MMP7, MMP26, MMP17, MMP28, KLK1, MMP25, MMP11, MMP24, MMP10, MMP20, CTSK, ACE, REN, ACAN, DPP6, NSF, DPP4	Wang,Z. et al. (2013) Matrine, a novel autophagy inhibitor, blocks trafficking and the proteolytic activation of lysosomal proteases. Carcinogenesis, 34(1), 128-138.
GO:0032963~collagen metabolic process	MMP10, MMP9, MMP8, MMP19, MMP7, MMP26, MMP11
GO:0030574~collagen catabolic process	MMP10, MMP9, MMP8, MMP19, MMP7, MMP26, MMP11
Cardiac effect of matrine
GO:0055002~striated muscle cell development	APP, PPP3CA, F2R	Matrine enhanced the amplitude of contractions of papillary muscle in a concentration-dependent manner. Li,R.S. and Chen,S.Y. (1986) Effects of seven alkaloids of Sophora alopecuroides on the contractility of papillary muscles in guinea pigs. ZhongGuo Yao Li Xue Bao, 7(3), 219-221.
GO:0014821~phasic smooth muscle contraction	SSTR2, DRD2	The positively inotropic effects of matrine is correlated with the effect of the improvement of [Ca2+]i. Ji,Y. et al. (1998) The relationship between the positively inotropic effect of matrine and the cytosolic free calcium concentration. Acta universitatis medicicalis Nanjing, 18(4), 265-268.
GO:0006936~muscle contraction	SSTR2, DRD2, CHRNB4, CHRNB2	Jin,C.J. et al. (1997) Effect of matrine on myocardial contractility of Guinea pigs. Bulletin of medical research, 26(10), 20-23.
GO:0008016~regulation of heart contraction	CHRM2, DRD2, ATP1A1, ADA, IL2
Pharmacological inhibition of matrine on cardiac remodeling
GO:0048771~tissue remodeling	CTSK, ACE, F2R	Han,X.D. and Chen,C.X. (2007) Effect of matrine on isopropyl adrenaline-induced ventricular remodeling in mice. Chinese journal of basic medicine in traditional Chinese medicine. 13(7), 509-512.
		Hu,Y.C. et al. (2004) Effects of matrine on cell cycle and expression of PCNA of rat cardiac fibroblasts induced by aldosterone. Medical Journal of Wuhan University, 25(3), 224-227.
		Zhou,Y.F. et al. (2004) Effects of matrine on cell cyclin of cardiac fibroblasts induced by angiotensin. Medical Journal of Wuhan University, 25(3), 220-223.
		Zhou,C.H. et al. (2004) Apoptosis effects of matrine on Angiotensin II-induced Mouse Cardiac Fibroblasts. Medical Journal of Wuhan University, 25(4), 375-379.
		Ruan,C.W. et al. (2002) Effect of matrine on norepinephrine-induced hypertrophy and expression of myosin heavy chain genes in cultured rat cardiomyocytes. J Clin Cardiol (China)., 18(4), 150-151.
		Li,Y. et al. (2000) Intervention of matrine on calcium overload in Ang II-induced vascular smooth muscle cells. Acta Universitatis traditionis medicalis sinensis pharmacologiaeque Shanghai, 14(1), 40-42.
		Matrine was shown to be able to prevent cardiac remodelling of hypertrophy cardium induced by pressure overload including myocardial hypertrophy and fibrosis which may be associated with the decrease in MMP-2 activity of heart. Zhang,Y.J. et al. (2006) Effect of matrine and carvedilol on collagen and MMPs activity of hypertrophy myocardium induced by pressure overload. J Zhejiang Univ Sci B., 7(3…
Antiarrhythmic effect of matrine
GO:0042069~regulation of catecholamine metabolic process	DRD4, CHRNB2	Matrine can weaken the effect of catecholamine, reduce induced caused by the spontaneous discharge frequency increases. Matrine can block the effects of catecholamine. Wang,X.F. and Liu,Y.M. (2012) Intervention effect of Matrine on catecholamine to left ventricular outflow tract pacemaker cells electrophysiological change. Chinese Journal of Basic Medicine in Traditional Chinese Medicine.
GO:0051940~regulation of catecholamine uptake during transmission of nerve impulse	DRD2, DRD4
GO:0050433~regulation of catecholamine secretion	DRD2, CHRNA4, CHRNB2
Diuretic action of matrine
GO:0060073~micturition	CHRNB4, CHRNB2	Urine volume of the rabbits has significantly increased after matrine treatment. Song,L. et al. (2001) The relationship of diuresis and pharmacokinetics treated with matrine. Hebei Medicals, 17(8), 210–212.
GO:0003014~renal system process	DRD2, CHRNB4, CHRNB2
Pharmacological action of matrine on ion channel
GO:0050801~ion homeostasis	CCL2, DRD2, GRIK2, ATP5B, DRD4, EPHX2, CCL5, ACSBG1, APP, GRIN2B, CXCR4, CHRNB4, GRID2, CHRNA4, CHRNB2, SV2A, PPP3CA, CHRFAM7A, F2R, IL2	Zhou,Y.H. et al. (2007) Inhibition of matrine on potassium currents in guinea pig ventricular myocytes. Chin J Pharmacol Toxicol. 21(3), 167-173.
GO:0006811~ion transport	ATP5D, CPT2, GRIK2, DRD2, ATP5B, GRIK4, GRIK5, KCNK9, GRIN2B, GRID2, CHRNA4, PPP3CA, CHRFAM7A, HTR3A, NSF, GABRA2, GABRA1, GABRA4, GABRA3, GABRA5, GRIA3, ATP1A1, GRIA4, CACNA2D3, KCNK3, GRIA2, GRIA1, CHRNB4, CHRNB2, ATP5A1, CACNA1B, F2R	Wei,Y. et al. (2013) Influence of matrine on sodium channel current of ventricle muscle cells in guinea pigs. Chinese Journal of Experimental Traditional Medical Formulae, 19(20), 199-202.
GO:0030001~metal ion transport	DRD2, ATP1A1, CACNA2D3, KCNK3, KCNK9, GRIN2B, CHRNA4, CHRNB2, PPP3CA, CHRFAM7A, NSF, F2R, CACNA1B
GO:0006818~hydrogen transport	ATP5D, ATP5B, ATP5A1
GO:0006820~anion transport	GABRA2, GABRA1, GABRA4, GABRA3, GABRA5
GO:0006821~chloride transport	GABRA2, GABRA1, GABRA4, GABRA3, GABRA5
GO:0055074~calcium ion homeostasis	APP, CCL2, GRIK2, CXCR4, DRD2, DRD4, EPHX2, SV2A, CHRFAM7A, CCL5, F2R, IL2	The positively inotropic effects of matrine is correlated with the effect of the improvement of [Ca2+]i. Ji,Y. et al. (1998) The relationship between the positively inotropic effect of matrine and the cytosolic free calcium concentration. Acta universitatis medicicalis Nanjing, 18(4), 265-268.
GO:0051480~cytosolic calcium ion homeostasis	CXCR4, DRD2, F2R, IL2
GO:0006816~calcium ion transport	GRIN2B, DRD2, CHRNA4, CHRNB2, PPP3CA, CHRFAM7A, CACNA2D3, F2R, CACNA1B
GO:0051924~regulation of calcium ion transport	DRD2, DRD4, F2R
GO:0051925~regulation of calcium ion transport via voltage-gated calcium channel activity	DRD2, DRD4
GO:0051926~negative regulation of calcium ion transport	DRD2, DRD4
GO:0051927~negative regulation of calcium ion transport via voltage-gated calcium channel activity	DRD2, DRD4
GO:0051282~regulation of sequestering of calcium ion	DRD2, F2R
GO:0051283~negative regulation of sequestering of calcium ion	DRD2, F2R
GO:0051209~release of sequestered calcium ion into cytosol	DRD2, F2R
GO:0051482~elevation of cytosolic calcium ion concentration during G-protein signaling, coupled to IP3 second messenger (phospholipase C activating)	DRD2, F2R
GO:0007204~elevation of cytosolic calcium ion concentration	CXCR4, DRD2, F2R, IL2
Lipid-lowering effect of matrine
GO:0060193~positive regulation of lipase activity	CHRM2, DRD2, F2R	Zeng X, et al.. (2015) Identification of matrine as a promising novel drug for hepatic steatosis and glucose intolerance with HSP72 as an upstream target. Brit J Pharmacol, 172 (17): 4303-4318.
GO:0030258~lipid modification	CPT2, ETFDH, PRKAA1, PIK3R1
GO:0034440~lipid oxidation	CPT2, ETFDH, PRKAA1
GO:0006631~fatty acid metabolic process	CPT2, ETFDH, EPHX2, PRKAA1, ACSBG1
GO:0001676~long-chain fatty acid metabolic process	EPHX2, ACSBG1
GO:0019395~fatty acid oxidation	CPT2, ETFDH, PRKAA1
GO:0015909~long-chain fatty acid transport	ACE, CPT2, DRD2, DRD4
GO:0015908~fatty acid transport	ACE, CPT2, DRD2, DRD4
GO:0006869~lipid transport	ACE, CPT2, DRD2, DRD4
Blood pressure-lowering effect of matrine
GO:0060177~regulation of angiotensin metabolic process	ACE, REN	Li,Y. and He,L.R. (2000) Cardiovascular pharmacology research of matrine. Chinese traditional and herbal drugs, 31(3), 227-229.
GO:0003073~regulation of systemic arterial blood pressure	ACE, DRD2, REN
GO:0003081~regulation of systemic arterial blood pressure by renin-angiotensin	ACE, REN
GO:0008217~regulation of blood pressure	ACE, RENBP, DRD2, REN, EPHX2, ATP1A1
GO:0002002~regulation of angiotensin levels in blood	ACE, REN
GO:0002016~regulation of blood volume by renin-angiotensin	ACE, REN
GO:0001991~regulation of systemic arterial blood pressure by circulatory renin-angiotensin	ACE, REN
Anti-tumor effect of matrine: oxidative damage
GO:0006979~response to oxidative stress	EPX, ETFDH, CHRNA4, CCL5, ADA	Tang,M.A. et al. Effect of matrine on mitochondria oxidative stress of pulmonary fibrosis in rats. Guangdong Medical Journal, 13(2), 182-185.
GO:0070482~response to oxygen levels	ACE, CCL2, CXCR4, CHRNA4, CHRNB2, PRKAA1, CHRFAM7A, THBS1, DPP4, ADA
Anti-tumor effect of matrine: proliferation and apoptosis
GO:0042127~regulation of cell proliferation	CCL2, IL2RA, DRD2, MMP7, ADA, CXCL10, SSTR2, TEK, CHRNB2, ATP5A1, CHRFAM7A, THBS1, F2R, IL2, FABP6	Chong,T. et al. (2006) Effects of matrine on proliferation and apoptosis of human renal cell carcinoma cell line GRC-1. Zhong Xi Yi Jie He Xue Bao. 4(4), 388-391.
		Luo,C. et al. (2007) Matrine induced gastric cancer MKN45 cells apoptosis via increasing pro-apoptotic molecules of Bcl-2 family. Toxicology, 229(3), 245-52.
		Liu,T. et al. (2010) Matrine inhibits proliferation and induces apoptosis of pancreatic cancer cells in vitro and in vivo. Biol Pharm Bull, 33(10), 1740-1745.
		Yu,P. et al. (2009) Matrine suppresses breast cancer cell proliferation and invasion via VEGF-Akt-NF-kappaB signaling. Cytotechnology., 59(3), 219-229.
		Ma,L. et al. (2008) Anticancer effects of the Chinese medicine matrine on murine hepatocellular carcinoma cells. Planta Med., 74(3):245-251.
		Dai,Z.J. et al. (2009) Matrine induces apoptosis in gastric carcinoma cells via alteration of Fas/FasL and activation of caspase-3. J Ethnopharmacol., 123(1), 91-96.
		Liang,C.Z. et al. (2012) Matrine induces caspase-dependent apoptosis in human osteosarcoma cells in vitro and in vivo through the upregulation of Bax and Fas/FasL and downregulation of Bcl-2. Cancer Chemother Pharmacol., 69(2), 317-331.
		Jiang,H. et al. (2007) Matrine upregulates the cell cycle protein E2F-1 and triggers apoptosis via the mitochondrial pathway in K562 cells. Eur J Pharmacol., 559(2-3), 98-108.
		Zhang,Z. et al. (2012) Effects of matrine on proliferation and apoptosis in gallbladder carcinoma cells (GBC-SD). Phytother Res., 26(6), 932-937.
		Zhang,P. et al. (2012) Matrine inhibits proliferation and induces apoptosis of the androgen‑independent prostate cancer cell line PC-3. Mol Med Rep., 5(3), 783-787.
		Qin,X.G. et al. (2010) Effects of matrine on HepG2 cell proliferation and expression of tumor relevant proteins in vitro. Pharm Biol., 48(3), 275-281.
		Zhang,M.J. and Huang,J. (2004) Recent research progress of anti-tumor mechnism matrine. Zhongguo Zhong Yao Za Zhi, 29(2), 115-118.
		Zhang,S. et al. (2012) Matrine induces apoptosis in human acute myeloid leukemia cells via the mitochondrial pathway and Akt inactivation. PLoS One, 7(10), e46853.
		Zhang,J.Q. et al. (2010) Antitumor effect of matrine in human hepatoma G2 cells by inducing apoptosis and autophagy. World J Gastroenterol., 16(34), 4281-4290.
		Zhao,B. et al. (2012) Effects of matrine on proliferation and apoptosis of cultured retinoblastoma cells. Graefes Arch Clin Exp Ophthalmol., 250(6), 897-905.
		Li, H. et al. (2010) Therapeutic effects of matrine on primary and metastatic breast cancer. Am J Chin Med., 38(6),1115-1130.
		Tan,C. et al. (2013) Matrine induction of reactive oxygen species activates p38 leading to caspase-dependent cell apoptosis in non-small cell lung cancer cells. Oncol Rep., 30(5), 2529-2535.
		Liu,X.S. and Jiang,J. (2006) Molecular mechanism of matrine-induced apoptosis in leukemia K562 cells. Am J Chin Med., 34(6), 1095-1103.
		Liu,Y. et al. (2014) Anti-tumor activities of matrine and oxymatrine: literature review. Tumour Biol. 35(6), 5111-5119.
GO:0010941~regulation of cell death	CCL2, IL2RA, GRIK2, MMP9, PPP3R1, ADA, EPHA7, APP, GRID2, MAPK8, HSPA5, THBS1, F2R, IL2	Han,Y. et al. (2010) Matrine induces apoptosis of human multiple myeloma cells via activation of the mitochondrial pathway. Leuk Lymphoma., 51(7), 1337-1346.
GO:0043067~regulation of programmed cell death	CCL2, IL2RA, GRIK2, MMP9, PPP3R1, ADA, EPHA7, APP, GRID2, MAPK8, HSPA5, THBS1, F2R, IL2	Zhang,S. et al. (2009) Matrine induces programmed cell death and regulates expression of relevant genes based on PCR array analysis in C6 glioma cells. Mol Biol Rep., 36(4), 791-799.
GO:0042981~regulation of apoptosis	CCL2, IL2RA, GRIK2, MMP9, PPP3R1, ADA, EPHA7, APP, GRID2, MAPK8, HSPA5, THBS1, F2R, IL2	Jiang,H. et al. (2007) Matrine upregulates the cell cycle protein E2F-1 and triggers apoptosis via the mitochondrial pathway in K562 cells. Eur J Pharmacol., 559(2-3), 98-108.
Anti-tumor effect of matrine: adhesion and metastasis
GO:0022610~biological adhesion	APP, CCL2, TEK, ACAN, CASK, VCAN, CD4, CCL5, THBS1, IL2	Zhang,L. et al. (2007) Effect of matrine on HeLa cell adhesion and migration. Eur J Pharmacol., 563(1-3), 69-76.
GO:0030155~regulation of cell adhesion	ATP5B, THBS1, DPP4, ADA, PIK3R1	Zhang, J.W. et al. (2013) Matrine inhibits the adhesion and migration of BCG823 gastric cancer cells by affecting the structure and function of the vasodilator-stimulated phosphoprotein (VASP). Acta Pharmacol Sin., 34(8), 1084-1092.
GO:0048870~cell motility	CCL2, CXCR4, DRD2, ATP5B, VCAN, CCL5, THBS1	Liu,X.Y. et al. (2008) Matrine inhibits invasiveness and metastasis of human malignant melanoma cell line A375 in vitro. Int J Dermatol., 47(5), 448-56.
GO:0006928~cell motion	APP, EPHA7, CCL2, CXCR4, DRD2, ATP5B, VCAN, MAPK8, CCL5, THBS1	Yu,P. et al. (2009) Matrine suppresses breast cancer cell proliferation and invasion via VEGF-Akt-NF-kappaB signaling. Cytotechnology, 59(3), 219-229.
GO:0051270~regulation of cell motion	ACE, CXCR4, DRD2, MMP9, TEK, THBS1, ADA, PIK3R1, F2R, CXCL10	Zhang,Y. et al. (2009) Effects of matrine against the growth of human lung cancer and hepatoma cells as well as lung cancer cell migration. Cytotechnology, 59(3), 191-200.
GO:0016477~cell migration	CCL2, CXCR4, DRD2, ATP5B, VCAN, CCL5, THBS1	Wang, D., et al. (2017). Identification of Annexin A2 as a target protein for plant alkaloid matrine. Chem. Commun. 53, 5020-5023.
GO:0030334~regulation of cell migration	ACE, CXCR4, DRD2, MMP9, TEK, THBS1, ADA, PIK3R1, F2R, CXCL10	Liu,Y. et al. (2014) Anti-tumor activities of matrine and oxymatrine: literature review. Tumour Biol., 35(6), 5111-5119.
GO:0051674~localization of cell	CCL2, CXCR4, DRD2, ATP5B, VCAN, CCL5, THBS1
GO:0007626~locomotory behavior	APP, CCL2, CXCR4, DRD2, DRD4, CHRNB4, CHRNA4, CHRNB2, CCL5, CXCL10
GO:0040012~regulation of locomotion	ACE, CXCR4, DRD2, MMP9, TEK, THBS1, ADA, PIK3R1, F2R, CXCL10
Anti-tumor effect of matrine: angiogenesis
GO:0001568~blood vessel development	ACE, CXCR4, ATP5B, MMP19, THBS1	Matrine may be a potent agent, from a natural resource, for treating metastatic breast cancer because of its anti-apoptotic, anti-proliferative and anti-angiogenic activities. Li,H. et al. (2010) Therapeutic effects of matrine on primary and metastatic breast cancer. Am J Chin Med., 38(6), 1115-30.
GO:0001763~morphogenesis of a branching structure	EPHA7, CXCR4, DRD2	Liu,Y. et al. (2014) Anti-tumor activities of matrine and oxymatrine: literature review. Tumour Biol., 35(6), 5111-5119.
GO:0001525~angiogenesis	CXCR4, ATP5B, MMP19, THBS1
GO:0045765~regulation of angiogenesis	TEK, CHRFAM7A, THBS1
GO:0001666~response to hypoxia	ACE, CCL2, CXCR4, CHRNA4, CHRNB2, PRKAA1, CHRFAM7A, THBS1, DPP4, ADA
GO:0009611~response to wounding	IL2RA, CCL2, CXCR4, EPHX2, TFPI, VCAN, CCL5, THBS1, MMP25, F2R, CXCL10
GO:0001936~regulation of endothelial cell proliferation	CCL2, ATP5A1, THBS1
Anti-tumor effect of matrine: differentiation
GO:0000904~cell morphogenesis involved in differentiation	APP, EPHA7, CXCR4, DRD2, VCAN, CHRNB2	Zhang,L.P. et al. (2001) Effects of Matrine on proliferation and differentiation in K-562 cells. Leuk Res., 25(9), 793-800.
GO:0030097~hemopoiesis	ACE, MMP9, CD4, ADA, PIK3R1, IL2	Zhang,C.M. et al. (2008) Matrine-induced erythroid differentiation of K562 cells is associated with activation of the apoptotic pathway. Nan Fang Yi Ke Da Xue Xue Bao, 28(3), 478-480.
GO:0048534~hemopoietic or lymphoid organ development	ACE, MMP9, CD4, ADA, PIK3R1, IL2
GO:0045597~positive regulation of cell differentiation	IL2RA, DRD2, CCL5, ADA, IL2
GO:0002521~leukocyte differentiation	MMP9, CD4, ADA, PIK3R1, IL2
GO:0030098~lymphocyte differentiation	CD4, ADA, PIK3R1, IL2
GO:0045619~regulation of lymphocyte differentiation	IL2RA, ADA, IL2
GO:0045580~regulation of T cell differentiation	IL2RA, ADA, IL2
Anti-viral effect of matrine
GO:0016032~viral reproduction	CCL2, CXCR4, PPIA, CD4	Matrine can inhibit the replication of hepatitis B virus in vitro and in vivo. Li,C.Q. et al. (2005) Anti-HBV effect of liposome-encapsulated matrine in vitro and in vivo. World J Gastroenterol., 11(3), 426-428.
GO:0019058~viral infectious cycle	CCL2, CXCR4, PPIA, CD4
GO:0045069~regulation of viral genome replication	PPIA, CCL5
GO:0022415~viral reproductive process	CCL2, CXCR4, PPIA, CD4
GO:0019059~initiation of viral infection	CXCR4, PPIA, CD4
Vesicle formation and endocytosis mediated by matrine
GO:0016044~membrane organization	APP, GRIA2, GRIA1, ATP5B, DLG4, MERTK, THBS1
GO:0010324~membrane invagination	APP, GRIA2, GRIA1, ATP5B, DLG4, MERTK, THBS1
GO:0006897~endocytosis	APP, GRIA2, GRIA1, ATP5B, DLG4, MERTK, THBS1
GO:0006898~receptor-mediated endocytosis	GRIA2, GRIA1, ATP5B
GO:0001919~regulation of receptor recycling	GRIA2, GRIA3
GO:0031623~receptor internalization	GRIA2, GRIA1
Alkaloids effect of matrine
GO:0042220~response to cocaine	DRD2, DRD4, CHRNB2
GO:0035094~response to nicotine	CHRNB4, CHRNA4, CHRNB2, CHRFAM7A
GO:0014073~response to tropane	DRD2, DRD4, CHRNB2
ATP metabolic regulation of matrine
GO:0046034~ATP metabolic process	ATP5D, ATP5B, ATP1A1, ATP5A1
GO:0046031~ADP metabolic process	ATP5D, ATP5B, ATP5A1
